# Supplementary material for: Polygenic adaptation on height is overestimated due to uncorrected stratification in genome-wide association studies
Source: eLife. 2019 Mar 21;8:e39702. doi: 10.7554/eLife.39702 (PMC6428571; doi:10.7554/eLife.39702)
Supplement: Supplementary file 1. [file elife-39702-supp1.xlsx]

## Sheet: Sheet1
Description of 11 GWAS summary statistics.
Name	Sample size	Number of SNPs (before intersecting)	Type	Comments	Used in figures	PMID	URL
GIANT	253288	2550858	GWAS (OLS, meta-analysis)		1, 2, 3, 4	25282103	https://portals.broadinstitute.org/collaboration/giant/images/0/01/GIANT_HEIGHT_Wood_et_al_2014_publicrelease_HapMapCeuFreq.txt.gz
UKB Neale (UKB)	336474	10894596	GWAS (OLS)		1, 2, 3, 4		https://www.dropbox.com/s/sbfgb6qd5i4cxku/50.assoc.tsv.gz
UKB Neale new	360388	13791467	GWAS (OLS)	soon be available on http://www.nealelab.is/	supp only		https://storage.googleapis.com/ukbb-robert/height_ukb_giant/robert1/50.imputed_v3.results.both_sexes.tsv.gz
UKB Loh	458303	12007535	BOLT-LMM		supp only	25642633	https://data.broadinstitute.org/alkesgroup/UKBB/body_HEIGHTz.sumstats.gz
UKB all no PCs	406825	729339	GWAS (OLS)	genotyped SNPs	3, 4
UKB all 10 PCs	406825	729339	GWAS (OLS)	genotyped SNPs	supp only
UKB WB no PCs	337208	729339	GWAS (OLS)	genotyped SNPs	3
UKB WB 10 PCs	337208	729339	GWAS (OLS)	genotyped SNPs	supp only
NG2015 sibs	17500	1006257	within-family (QFAM)		3	26366552	http://cnsgenomics.com/data/robinson_et_al_2015_ng/withinfam_summary_ht_bmi_release_March2016.tar.gz
UKB sibs all	20166	729339	within-family (QFAM)	genotyped SNPs	supp only
UKB sibs WB	17358	729339	within-family (QFAM)	genotyped SNPs	3, 4
