# Supplementary material for: Polygenic adaptation on height is overestimated due to uncorrected stratification in genome-wide association studies
Source: eLife. 2019 Mar 21;8:e39702. doi: 10.7554/eLife.39702 (PMC6428571; doi:10.7554/eLife.39702)
Supplement: Supplementary file 2. [file elife-39702-supp2.xlsx]

## Sheet: Sheet1
Table of ancient and 1000 genomes modern populations used with sample sizes.
Population label	Population description	Meta-population	N
GBR	British in England & Scotland	Northern Europe	92
CEU	Utah residents with Northern & Western European Ancestry	Northern Europe	99
TSI	Toscani in Italia	Southern Europe	108
IBS	Iberian population in Spain	Southern Europe	107
PJL	Punjabi from Lahore, Pakistan	South Asia	96
BEB	Bengali from Bangladesh	South Asia	86
YRI	Yoruba in Ibadan, Nigeria	Africa	109
LWK	Luhya in Webuye, Kenya	Africa	101
JPT	Japanese in Tokyo, Japan	East Asia	104
CHB	Han Chinese in Beijing, China	East Asia	103
EF	Ancient	Early farmer	485
HG	Ancient	Hunter-gatherer	162
STP	Ancient	Steppe ancestry	465
