# Supplementary material for: Polygenic adaptation on height is overestimated due to uncorrected stratification in genome-wide association studies
Source: eLife. 2019 Mar 21;8:e39702. doi: 10.7554/eLife.39702 (PMC6428571; doi:10.7554/eLife.39702)
Supplement: Supplementary file 4. [file elife-39702-supp4.xlsx]

## Sheet: Sheet1
Table of POPRES populations used with sample sizes and latitude
Population	N	Latitude	Comments
Austria	14	47.5
Belgium	43	50.5
Czech Republic	11	49.8
France	92	46.2
Germany	75	51.1
Hungary	19	47.1
Ireland	62	53.1
Italy	225	41.8
Netherlands	17	52.1
Poland	22	51.9
Portugal	135	39.3
Romania	14	45.9
Spain	137	40.4
Sweden	11	60.1
Swiss-French	760	46.5	Lausanne
Swiss-German	84	47.3	Zurich
Switzerland	168	46.8
United Kingdom	390	55.3
Yugoslavia	44	43.9
	2323
