# Supplementary material for: Polygenic adaptation on height is overestimated due to uncorrected stratification in genome-wide association studies
Source: eLife. 2019 Mar 21;8:e39702. doi: 10.7554/eLife.39702 (PMC6428571; doi:10.7554/eLife.39702)
Supplement: Supplementary file 5. — LD score regression can be used to detect residual stratification effects in summary statistics, and so we tested whether LDSC confirms our hypothesis of residual stratification. We detect a greatly inflated intercept estimate of 9.42 in UKB all no PCs, but only a moderately increased intercept value in GIANT and an intercept less than one in NG2015 sibs. The relatively small GIANT intercept can be explained by cohort-wise lambda-GC correction, while the low intercept in NG2015 sibs is possibly caused by the adaptive permutation procedure which does not compute precise p-values for non-significant associations. In both cases LDSC cannot be expected to pick up stratification effects, since the generation of summary statistics is not in line with the LDSC model. [file elife-39702-supp5.xlsx]

## Sheet: Sheet1
LD Score regression estimates for 11 different summary statistics
name	h2	h2 SE	lambda GC	mean chisq	intercept	intercept SE	ratio	n
GIANT	0.3125	0.0138	2.0007	2.9161	1.2789	0.0176	0.145556	253288
UKB Neale (UKB)	0.403	0.0171	2.3868	4.3181	1.3964	0.0308	0.119466	336474
UKB Neale new	0.419	0.0177	2.4793	4.6874	1.4264	0.0331	0.115637	360388
UKB Loh	0.5982	0.0259	3.3096	7.6581	1.7483	0.0442	0.112389	458303
UKB all no PCs	13.7581	0.2248	55.973	65.2368	9.424	0.0788	0.13114	406825
UKB all 10 PCs	0.4832	0.0242	2.3685	4.6915	1.3903	0.0364	0.105729	406825
UKB WB no PCs	0.5392	0.0266	2.6745	4.659	1.6563	0.0374	0.179366	337208
UKB WB 10 PCs	0.5132	0.0257	2.1676	4.1897	1.2974	0.0353	0.0932376	337208
NG2015 sibs	0.4867	0.0313	1.0679	1.0799	0.9032	0.0072	-1.21151	17500
UKB sibs all	0.4529	0.0529	0.9316	1.0772	0.9346	0.0127	-0.84715	20166
UKB sibs WB	0.4651	0.0602	0.9316	1.0581	0.9314	0.0126	-1.18072	17358
