# Supplementary material for: Polygenic adaptation on height is overestimated due to uncorrected stratification in genome-wide association studies
Source: eLife. 2019 Mar 21;8:e39702. doi: 10.7554/eLife.39702 (PMC6428571; doi:10.7554/eLife.39702)
Supplement: Supplementary file 6. [file elife-39702-supp6.xlsx]

## Sheet: Sheet1
Correlation of beta estimates at all 86,153 shared SNPs.
	GIANT	UKB Neale (UKB)	UKB Neale new	UKB Loh	UKB all no PCs	UKB all 10 PCs	UKB WB no PCs	UKB WB 10 PCs	NG2015 sibs	UKB sibs all	UKB sibs WB
GIANT	1
UKB Neale (UKB)	0.660481	1
UKB Neale new	0.67007	0.982441	1
UKB Loh	0.690766	0.911946	0.923711	1
UKB all no PCs	0.332176	0.276088	0.274077	0.251289	1
UKB all 10 PCs	0.672546	0.973464	0.970642	0.916448	0.28993	1
UKB WB no PCs	0.634864	0.951759	0.932974	0.864871	0.269858	0.929387	1
UKB WB 10 PCs	0.659868	0.998358	0.98084	0.910532	0.276416	0.974729	0.9533	1
NG2015 sibs	0.367877	0.260723	0.265389	0.275902	0.151037	0.270561	0.237702	0.260636	1
UKB sibs all	0.263536	0.324664	0.326205	0.351093	0.0947117	0.327832	0.306881	0.3243	0.114221	1
UKB sibs WB	0.250344	0.311807	0.311821	0.335717	0.088128	0.311098	0.295539	0.311441	0.107823	0.927975	1
